# Supplementary material for: Self-Reported Dietary Management Behaviors and Dietary Intake among Chinese Adults with Diabetes: A Population-Based Study
Source: Nutrients. 2022 Dec 5;14(23):5178. doi: 10.3390/nu14235178 (PMC9740534; doi:10.3390/nu14235178)
Supplement: Supplementary file 1 [file nutrients-14-05178-s001.zip]

Archive with 1 entries (1 files):
- nutrients-2006969-supplementary.pdf
